# Supplementary material for: Rapid Mining of Novel α-Glucosidase and Lipase Inhibitors from Streptomyces sp. HO1518 Using UPLC-QTOF-MS/MS
Source: Mar Drugs. 2022 Mar 4;20(3):189. doi: 10.3390/md20030189 (PMC8955712; doi:10.3390/md20030189)
Supplement: Supplementary file 1 [file marinedrugs-20-00189-s001.zip]

Archive with 1 entries (1 files):
- marinedrugs-1589284-supplementary.pdf
